# Supplementary material for: Genomic evidence for the degradation of terrestrial organic matter by pelagic Arctic Ocean Chloroflexi bacteria
Source: Commun Biol. 2018 Jul 5;1:90. doi: 10.1038/s42003-018-0086-7 (PMC6123686; doi:10.1038/s42003-018-0086-7)
Supplement: Supplementary file 3 — Supplementary Data 1 [file 42003_2018_86_MOESM3_ESM.xlsx]

## Sheet: Supplementary Data 1
ID	location	depth (m)	# of sequences	Gbp	SAR202-VII-2	SAR202-II-3	SAR202-II-177A	SAR202-VI-29A	TK10-74A	Anck29-46	SAR202-V-AB-629-P13	SAR202-III-AAA240-O15
ERS494394	North Atlantic	5	10640751	1.3718	0	0	0	0	0	0.0023623	0.000524955	0
ERS494374	North Atlantic	250	12275545	1.26449	0.00113901	0.00882734	0.00939685	0.0600829	0	0.000569506	0.00797308	0.120166
ERS494431	North Atlantic	740	11532502	1.30746	0.00302934	0.0294672	0.145133	0.0322211	0.00165237	0.000550789	0.0754581	3.2447
ERS490265	South Atlantic	5	10775504	1.37217	0	0	0.000524813	0.000262407	0	0.000524813	0	0.00104963
ERS490296	South Atlantic	50	12595189	1.27043	0.000283421	0.000283421	0	0	0	0.000283421	0	0
ERS490230	South Atlantic	700	10781972	1.34497	0.00374799	0.0431019	0.389523	0.0257005	0	0.00080314	0.0120471	3.77074
ERS490659	Coast of Brazil	5	12769065	1.28693	0	0	0	0	0	0.00111915	0	0
ERS490691	Coast of Brazil	120	12592863	1.2702	0	0.0019843	0.00113389	0.000283471	0	0.00283471	0.000850414	0.000850414
ERS490714	Coast of Brazil	800	11941771	1.27929	0.0405299	0.0546027	0.278361	0.0385597	0.0019702	0.00140729	0.0320861	7.62609
ERS493300	North Pacific	5	12534459	1.26383	0	0	0	0	0	0	0	0
ERS493340	North Pacific	115	12516624	1.26174	0	0	0	0	0	0.00085612	0	0
ERS493372	North Pacific	550	12396738	1.27289	0.0158409	0.0330962	0.408752	0.0229127	0.00990056	0.000282873	0.00848619	2.94103
ERS493390	Coastal North Pacific	5	12513326	1.26246	0.00028521	0	0	0	0	0.00370773	0.00057042	0
ERS493431	Coastal North Pacific	45	11786179	1.2988	0	0	0	0	0	0.00055446	0	0
ERS493460	Coastal North Pacific	650	11407535	1.31444	0.00054786	0.0150662	0.364601	0.00794397	0	0.00082179	0.00575253	2.63165
ERS492408	South Pacific	5	11035831	1.34311	0	0	0	0	0	0.0016085	0	0
ERS492445	South Pacific	155	12531006	1.26325	0	0	0	0	0	0.00199521	0.000570061	0.00456049
ERS492471	South Pacific	696	12430648	1.25323	0.0347645	0.0439585	0.197669	0.104006	0.0123543	0.00114924	0.138484	9.63351
ERS491044	Antarctic	5	12027976	1.29804	0.000554784	0	0.000277392	0	0	0.0036061	0	0
ERS491095	Antarctic	90	9610236	1.42035	0	0	0.00101402	0	0	0.00735167	0	0
ERS491110	Antarctic	790	12681368	1.27831	0.00422509	0.078305	0.394905	0.00845018	0.00197171	0.00112669	0.000845018	5.97569
SA_Knorr_S15_NADW_2500m	Deep South Atlantic	2500	60237023	8.93365	0.00967307	0.0045544	0.14699	0.0440931	0.000241827	0.000927003	0.00729511	4.5536
LineP_P04_1300m	Deep North Pacific	1300	98036888	14.7055	0.000122425	0.0141769	0.19664	0.0023016	4.89702e-05	0.000612127	0.00112631	0.996836
LineP_P12_2000m	Deep North Pacific	2000	105358602	15.8038	0.000455671	0.0112095	0.215714	0.00612877	0	0.00100248	0.00209608	1.82195
LineP_P26_1000m	Deep North Pacific	1000	134364485	20.1547	0.000839662	0.0157928	0.626656	0.0132738	1.78651e-05	0.000518089	0.00301921	1.73987
