# Supplementary material for: Genomic evidence for the degradation of terrestrial organic matter by pelagic Arctic Ocean Chloroflexi bacteria
Source: Commun Biol. 2018 Jul 5;1:90. doi: 10.1038/s42003-018-0086-7 (PMC6123686; doi:10.1038/s42003-018-0086-7)
Supplement: Supplementary file 4 — Supplementary Data 2 [file 42003_2018_86_MOESM4_ESM.xlsx]

## Sheet: Supplementary Data 2
Pathway	Enzyme	Candidate gene paralogs								Annotated Product Name
		SAR202-VII-2	SAR202-II-3	SAR202-II-177A	SAR202-VI-29A	Anck29-46	TK10-74A	SAR202-III-AAA240-O15	SAR202-V-AB-629-P13		EC number
5,5'-dehydrodivanillate degradation	5,5'-dehydrodivanillate O-demethylase	10000002_0082								5,5'-dehydrodivanillate O-demethylase	1.14.13.-
		10000002_0093								5,5'-dehydrodivanillate O-demethylase
		10000002_0104								5,5'-dehydrodivanillate O-demethylase
		10000002_0105								5,5'-dehydrodivanillate O-demethylase
		10000002_0106								5,5'-dehydrodivanillate O-demethylase
		10000002_0147								5,5'-dehydrodivanillate O-demethylase
		10000002_0328								5,5'-dehydrodivanillate O-demethylase
		10000002_0433								5,5'-dehydrodivanillate O-demethylase
		10000002_0596								5,5'-dehydrodivanillate O-demethylase
		10000002_0597								5,5'-dehydrodivanillate O-demethylase
		10000004_0088								5,5'-dehydrodivanillate O-demethylase
		10000004_0142								5,5'-dehydrodivanillate O-demethylase
		10000004_0166								5,5'-dehydrodivanillate O-demethylase
		10000004_0171								5,5'-dehydrodivanillate O-demethylase
		10000004_0385								5,5'-dehydrodivanillate O-demethylase
		10000004_0437								5,5'-dehydrodivanillate O-demethylase
		10000004_0532								5,5'-dehydrodivanillate O-demethylase
		10000004_0533								5,5'-dehydrodivanillate O-demethylase
		10000045_0035								5,5'-dehydrodivanillate O-demethylase
		10000045_0056								5,5'-dehydrodivanillate O-demethylase
		10000045_0207								5,5'-dehydrodivanillate O-demethylase
		10000297_0005								5,5'-dehydrodivanillate O-demethylase
		10000297_0025								5,5'-dehydrodivanillate O-demethylase
		10000360_0024								5,5'-dehydrodivanillate O-demethylase
		10000360_0025								5,5'-dehydrodivanillate O-demethylase
		10000360_0026								5,5'-dehydrodivanillate O-demethylase
		10005474_0031								5,5'-dehydrodivanillate O-demethylase
		10008610_0004								5,5'-dehydrodivanillate O-demethylase
		10014493_0024								5,5'-dehydrodivanillate O-demethylase
		10030866_0001								5,5'-dehydrodivanillate O-demethylase
	2,2',3-trihydroxy-3'-methoxy-5,5'-dicarboxybiphenyl dioxygenase	10000004_0237								OH-DDVA oxygenase/3-O-methylgallate 3,4-dioxygenase
		10008610_0007								OH-DDVA oxygenase/3-O-methylgallate 3,4-dioxygenase
	OH-DDVA meta-cleavage compound hydrolase
	5-carboxyvanillate decarboxylase										4.1.1.-
3-phenylpropanoate/ cinnamate and 3-hydroxycinnamate degradation to 2-oxopent-4-enoate	3-hydroxycinnamate hydroxylase										1.14.13.127
	3-phenylpropionate/trans-cinnamate dioxygenase	10000060_0019								3-phenylpropionate/trans-cinnamate dioxygenase alpha subunit	1.14.12.19
		10000336_0068						1246		3-phenylpropionate/trans-cinnamate dioxygenase alpha subunit
		10000002_0073								Phenylpropionate dioxygenase, large terminal subunit
		10000004_0538								Phenylpropionate dioxygenase, large terminal subunit
		10000297_0062								Phenylpropionate dioxygenase, large terminal subunit
		10000336_0080								Phenylpropionate dioxygenase, large terminal subunit
		10000360_0089								Phenylpropionate dioxygenase, large terminal subunit
										3-phenylpropionate/trans-cinnamate dioxygenase ferredoxin subunit
		10000002_0196			10002202_0005	10000104_0152		1183	10_0518	3-phenylpropionate/trans-cinnamate dioxygenase ferredoxin subunit/naphthalene 1,2-dioxygenase system ferredoxin subunit
	2,3-dihydroxy-2,3-dihydrophenylpropionate dehydrogenase/cis-2,3-dihydrobiphenyl-2,3-diol dehydrogenase	10001188_0038								2,3-dihydroxy-2,3-dihydrophenylpropionate dehydrogenase/cis-2,3-dihydrobiphenyl-2,3-diol dehydrogenase	1.3.1.87
	3-carboxyethylcatechol 2,3-dioxygenase										1.13.11.16
	2-hydroxy-6-oxononatrienedioate hydrolase
Gallate degradation I	Gallate dioxygenase										1.13.11.57
	4-oxalomescanoate tautomerase										5.3.2.8
	4-oxalmescanoate hydratase	10000004_0068								4-oxalmesaconate hydratase	4.2.1.83
		10000004_0236								4-oxalmesaconate hydratase
		10000297_0036								4-oxalmesaconate hydratase
		10008610_0009								4-oxalmesaconate hydratase
	HMG aldolase	10000004_0241								4-hydroxy-4-methyl-2-oxoglutarate aldolase	4.1.3.17
Gentisate degradation I	Gentisate 1,2-dioxygenase	10000002_0528								Cupin domain protein/Gentisate 1,2-dioxygenase	1.13.11.4
		10000360_0073								gentisate 1,2-dioxygenase
		10000103_0019								Gentisate 1,2-dioxygenase
		10000004_0224								gentisate 1,2-dioxygenase
		10000004_0172								Gentisate 1,2-dioxygenase
		10000002_0146								gentisate 1,2-dioxygenase
		10000002_0089								Gentisate 1,2-dioxygenase
		10000002_0088								Gentisate 1,2-dioxygenase
		10000002_0085								Gentisate 1,2-dioxygenase
		10000002_0084								Gentisate 1,2-dioxygenase
		10000060_0179								Gentisate 1,2-dioxygenase/Gentisate 1,2-dioxygenase
	Mycothiol maleylpyruvate isomerase	10000360_0023								Mycothiol maleylpyruvate isomerase N-terminal domain-containing protein	5.2.1.4
		10000002_0579						473		Mycothiol maleylpyruvate isomerase N-terminal domain-containing protein
		10000002_0107						411		Mycothiol maleylpyruvate isomerase N-terminal domain-containing protein
				10010437_0023						Mycothiol maleylpyruvate isomerase N-terminal domain-containing protein
							10000216_0062			Mycothiol maleylpyruvate isomerase N-terminal domain-containing protein
							10000216_0098			Mycothiol maleylpyruvate isomerase N-terminal domain-containing protein
							10029634_0007			Mycothiol maleylpyruvate isomerase N-terminal domain-containing protein
							10011654_0005			Mycothiol maleylpyruvate isomerase N-terminal domain-containing protein/Wyosine base formation
	Fumaryl pyruvate hydrolase										3.7.1.20
Methylgallate degradation	3-O-methylgallate:oxygen 4,5 oxidoreductase	10000004_0238								3-O-methylgallate 3,4-dioxygenase	1.13.11
		10000004_0237								OH-DDVA oxygenase/3-O-methylgallate 3,4-dioxygenase
		10008610_0007								OH-DDVA oxygenase/3-O-methylgallate 3,4-dioxygenase
	2-pyrone-4,6-dicarboxylate hydrolase										3.11.57
	4-oxalmescanoate hydratase	10000004_0068								4-oxalmesaconate hydratase	4.2.1.83
		10000004_0236								4-oxalmesaconate hydratase
		10000297_0036								4-oxalmesaconate hydratase
		10008610_0009								4-oxalmesaconate hydratase
	HMG aldolase	10000004_0241								4-hydroxy-4-methyl-2-oxoglutarate aldolase	4.1.3.17
	oxaloacetate B-decarboxylase	10000002_0013								oxaloacetate decarboxylase, alpha subunit	1.1.1.28/1.1.1.40/4.1.1.3
		10000002_0014								oxaloacetate decarboxylase, alpha subunit
		10000002_0319								oxaloacetate decarboxylase, alpha subunit
		10000045_0079								oxaloacetate decarboxylase, alpha subunit
		10000060_0211								oxaloacetate decarboxylase, alpha subunit
		10000754_0038								oxaloacetate decarboxylase, alpha subunit
		10000754_0040								oxaloacetate decarboxylase, alpha subunit
		10000814_0010								oxaloacetate decarboxylase, alpha subunit
		10018125_0015								oxaloacetate decarboxylase, alpha subunit
		10000336_0134								oxaloacetate decarboxylase, alpha subunit/acetyl-CoA carboxylase biotin carboxyl carrier protein
			10011386_0010	10002943_0008	10000063_0036					oxaloacetate decarboxylase, beta subunit
		10000002_0039	10015043_0011	10009208_0009	10000202_0039	10003269_0005	10000256_0073			malate dehydrogenase
		10000002_0037		10010868_0018	10000766_0067					malate dehydrogenase (oxaloacetate-decarboxylating)
					10000766_0068					malate dehydrogenase (oxaloacetate-decarboxylating)
		10000004_0431, 10000004_0195, 10000004_0093, 10000336_0139	10015043_0010	10009208_0008						pyruvate carboxylase subunit B
Phthalate degradation	phthalate 3,4 dioxygenase										1.14.12.7
	phthalate 4,5-cis-dihydrodiol dehydrogenase	10000002_0090								phthalate 4,5-cis-dihydrodiol dehydrogenase	1.3.1.64
		10000002_0145								phthalate 4,5-cis-dihydrodiol dehydrogenase
		10000002_0258								phthalate 4,5-cis-dihydrodiol dehydrogenase
		10000002_0430								phthalate 4,5-cis-dihydrodiol dehydrogenase
		10000004_0139								phthalate 4,5-cis-dihydrodiol dehydrogenase
		10000004_0242								phthalate 4,5-cis-dihydrodiol dehydrogenase
		10000060_0100								phthalate 4,5-cis-dihydrodiol dehydrogenase
	4,5-dihydroxyphthalate decarboxylase	10000002_0184								4,5-dihydroxyphthalate decarboxylase	4.1.1.55
		10000004_0197								4,5-dihydroxyphthalate decarboxylase
		10000004_0311								4,5-dihydroxyphthalate decarboxylase
		10000060_0016						1174		4,5-dihydroxyphthalate decarboxylase
		10000297_0060								4,5-dihydroxyphthalate decarboxylase
		10000297_0065								4,5-dihydroxyphthalate decarboxylase
		10000360_0093								4,5-dihydroxyphthalate decarboxylase
		10001188_0043								4,5-dihydroxyphthalate decarboxylase
2-oxopentenoate degradation	2-oxopent-4-enoate hydratase	10000045_0055, 10000002_0197	10011722_0021	10009007_0017	10000063_0115, 10000063_0114		10030965_0004	179		2-keto-4-pentenoate hydratase/2-oxohepta-3-ene-1,7-dioic acid hydratase (catechol pathway)	4.2.1.80
							10000216_0057			2-keto-4-pentenoate hydratase
		10000004_0090			10004826_0022		10004255_0034	339		2-keto-4-pentenoate hydratase
				10001691_0072				1170		2-keto-4-pentenoate hydratase/2-oxohepta-3-ene-1,7-dioic acid hydratase (catechol pathway)
				10001908_0024						2-keto-4-pentenoate hydratase/2-oxohepta-3-ene-1,7-dioic acid hydratase (catechol pathway)
	4-hydroxy-2-oxovalerate aldolase										4.1.3.39
	acetaldehyde deydrogenase										1.2.1.10
protocatchuate degradation I	protocatechuate:oxygen 4,5-oxidoreductase	10000002_0233								protocatechuate 4,5-dioxygenase, beta chain	1.13.11.8
		10000004_0523								protocatechuate 4,5-dioxygenase, beta chain
	2-hydroxy-4-carboxymuconate-6-semialdehyde dehydrogenase										1.1.1.312
	2-pyrone-4,6-dicarboxylate hydrolase										3.1.1.57
	4-oxalmescanoate hydratase	10000004_0068								4-oxalmesaconate hydratase	4.2.1.83
		10000004_0236								4-oxalmesaconate hydratase
		10000297_0036								4-oxalmesaconate hydratase
		10008610_0009								4-oxalmesaconate hydratase
	4-carboxy-4-hydroxy-2-oxoadipate aldolase	10000004_0241								4-hydroxy-4-methyl-2-oxoglutarate aldolase	4.1.3.17
										4-hydroxy-4-methyl-2-oxoglutarate aldolase
	oxaloacetate B-decarboxylase	10000002_0013								oxaloacetate decarboxylase, alpha subunit	1.1.1.38/4.1.1.3
		10000002_0014								oxaloacetate decarboxylase, alpha subunit
		10000002_0319								oxaloacetate decarboxylase, alpha subunit
		10000045_0079								oxaloacetate decarboxylase, alpha subunit
		10000060_0211								oxaloacetate decarboxylase, alpha subunit
		10000754_0038								oxaloacetate decarboxylase, alpha subunit
		10000754_0040								oxaloacetate decarboxylase, alpha subunit
		10000814_0010								oxaloacetate decarboxylase, alpha subunit
		10018125_0015								oxaloacetate decarboxylase, alpha subunit
		10000336_0134								oxaloacetate decarboxylase, alpha subunit/acetyl-CoA carboxylase biotin carboxyl carrier protein
			10011386_0010	10002943_0008	10000063_0036					oxaloacetate decarboxylase, beta subunit
		10000002_0039	10015043_0011	10009208_0009	10000202_0039	10003269_0005	10000256_0073			malate dehydrogenase
		10000002_0037		10010868_0018	10000766_0067					malate dehydrogenase (oxaloacetate-decarboxylating)
					10000766_0068					malate dehydrogenase (oxaloacetate-decarboxylating)
		10000004_0431, 10000004_0195, 10000004_0093, 10000336_0139	10015043_0010	10009208_0008						pyruvate carboxylase subunit B
protocatchuate degradation II	protocatechuate:oxygen 3,4-oxidoreductase										1.13.11.3
	3-carboxymuconate cycloisomerase			10003662_0010						adenylosuccinate lyase/3-carboxy-cis,cis-muconate cycloisomerase	5.5.1.2
	4-carboxymuconolactone decarboxylase	10000004_0271	10014815_0008	10004280_0013				269		4-carboxymuconolactone decarboxylase	4.1.1.44
										4-carboxymuconolactone decarboxylase
										4-carboxymuconolactone decarboxylase
										4-carboxymuconolactone decarboxylase
		10000004_0543								4-carboxymuconolactone decarboxylase
		10000045_0239								4-carboxymuconolactone decarboxylase
							10004255_0011			4-carboxymuconolactone decarboxylase
							10011100_0015			4-carboxymuconolactone decarboxylase
	3-oxoadipate enol-lactonase			10010192_0007						3-oxoadipate enol-lactonase	3.1.1.24
				10014239_0007						3-oxoadipate enol-lactonase
		10000297_0041								3-oxoadipate enol-lactonase
							10000216_0034			3-oxoadipate enol-lactonase
							10000554_0028			3-oxoadipate enol-lactonase
							10014548_0006			3-oxoadipate enol-lactonase
							10029634_0015			3-oxoadipate enol-lactonase
catechol degradation II (meta-cleavage pathway)	catechol 2,3-dioxygenase									catechol 2,3-dioxygenase	1.13.11.2
										Catechol 2,3-dioxygenase
							10000396_0081			Catechol 2,3-dioxygenase
							10008775_0008			Catechol 2,3-dioxygenase
							10010503_0017			Catechol 2,3-dioxygenase
							10047771_0005			Catechol 2,3-dioxygenase
						10000342_0050				Catechol 2,3-dioxygenase
						10015169_0003				Catechol 2,3-dioxygenase
				10004605_0017				422		Catechol 2,3-dioxygenase
			10011386_0025							Catechol 2,3-dioxygenase
			10012205_0020							Catechol 2,3-dioxygenase
		10000002_0074								catechol 2,3-dioxygenase
		10000002_0240								catechol 2,3-dioxygenase
		10000002_0408								Catechol 2,3-dioxygenase
		10000002_0449								Catechol 2,3-dioxygenase
		10000045_0109	10004521_0005	10002292_0017			10000554_0057	618, 282		catechol 2,3-dioxygenase
		10000060_0003								Catechol 2,3-dioxygenase
		10000060_0202								Catechol 2,3-dioxygenase
		10000297_0090								Catechol 2,3-dioxygenase
					10003091_0034		10010503_0012			Catechol-2,3-dioxygenase
	2-hydroxymuconate semialdehyde dehydrogenase										1.2.1.85
	2-hydroxymuconate tautomerase		10001968_0037		10001306_0043					4-oxalocrotonate tautomerase	5.3.2.6
		10000002_0443								4-oxalocrotonate tautomerase
	4-oxalocrotonate decarboxylase										4.1.1.77
	2-oxopent-4-enoate hydratase						10000216_0057			2-keto-4-pentenoate hydratase	4.2.1.80
		10000004_0090			10004826_0022		10004255_0034	339		2-keto-4-pentenoate hydratase
				10001691_0072				1170		2-keto-4-pentenoate hydratase/2-oxohepta-3-ene-1,7-dioic acid hydratase (catechol pathway)
				10001908_0024						2-keto-4-pentenoate hydratase/2-oxohepta-3-ene-1,7-dioic acid hydratase (catechol pathway)
		10000045_0055, 10000002_0197	10011722_0021	10009007_0017	10000063_0115, 10000063_0114		10030965_0004	179		2-keto-4-pentenoate hydratase/2-oxohepta-3-ene-1,7-dioic acid hydratase (catechol pathway)
	4-hydroxy-2-oxovalerate aldolase										4.1.3.39
	acetaldehyde dehydrogenase (acylating)										1.2.1.10
catechol degradation III (ortho-cleavage pathway)	catechol 1,2-dioxygenase										1.13.11.1
	muconate cycloisomerase			10003662_0010						adenylosuccinate lyase/3-carboxy-cis,cis-muconate cycloisomerase	5.5.1.1
	muconolactone isomerase	10000002_0595								Muconolactone delta-isomerase	5.3.3.4
	β-ketoadipate enol-lactone hydrolase						10000216_0034			3-oxoadipate enol-lactonase	3.1.1.24
							10000554_0028			3-oxoadipate enol-lactonase
							10014548_0006			3-oxoadipate enol-lactonase
							10029634_0015			3-oxoadipate enol-lactonase
				10010192_0007						3-oxoadipate enol-lactonase
				10014239_0007						3-oxoadipate enol-lactonase
		10000297_0041								3-oxoadipate enol-lactonase
	β-ketoadipate:succinyl CoA transferase									3-oxoadipate enol-lactonase	3.1.1.24
	β-ketoadipyl CoA thiolase										2.8.3.6
Other genes implicated in Aromatic compound degradation	2'-carboxy-2,3-dihydroxybiphenyl 1,2-dioxygenase large subunit	10000004_0200								2'-carboxy-2,3-dihydroxybiphenyl 1,2-dioxygenase large subunit	1.13.11.39
	Aromatic-ring-opening dioxygenase LigAB	10000002_0234								Aromatic-ring-opening dioxygenase LigAB, LigA subunit	1.13.11.8
		10000004_0522								Aromatic-ring-opening dioxygenase LigAB, LigA subunit
		10008610_0002								Catalytic LigB subunit of aromatic ring-opening dioxygenase
	biphenyl 2,3-dioxygenase beta subunit	10000060_0018								biphenyl 2,3-dioxygenase beta subunit	1.14.12.18
		10000336_0069								biphenyl 2,3-dioxygenase beta subunit
