# Supplementary material for: Genomic evidence for the degradation of terrestrial organic matter by pelagic Arctic Ocean Chloroflexi bacteria
Source: Commun Biol. 2018 Jul 5;1:90. doi: 10.1038/s42003-018-0086-7 (PMC6123686; doi:10.1038/s42003-018-0086-7)
Supplement: Supplementary file 5 — Supplementary Data 3 [file 42003_2018_86_MOESM5_ESM.xlsx]

## Sheet: Supplementary Data 3
ProteinNames	Anaerolinea_thermophila_UNI-1_50195.faa	Bin177A_GaID_loci.list.faa	Bin29A_GaID_loci.list.faa	Bin2_GaID_loci.list.faa	Bin3_GaID_loci.list.faa	Bin46_GaID_loci.list.faa	Bin74A_GaID_loci.list.faa	Caldilinea_aerophila_48355.faa	Candidatus_Chlorothrix_halophila_47405.faa	Chloroflexus_aggregans_DSM_9485_95093.faa	Chloroflexus_aurantiacus_J-10-fl_101524.faa	CL500-11-LM_49147.faa	Dehalococcoides_ethenogenes_195_48474.faa	Dehalococcoides_mccartyi_GY50_63275.faa	Dehalococcoidia_bacterium_Dsc1.faa	Dehalococcoidia_bacterium_DscP2_102557.faa	Dehalococcoidia_bacterium_SCGC_AB-539-J10_96589.faa	Dehalogenimonas_alkenigignens_47610.faa	Dehalogenimonas_lykanthroporepellens_BL-DC-9_43934.faa	Herpetosiphon_aurantiacus_DSM_785_2508501111.genes.faa	Herpetosiphon_geysericola_DSM_7119_89559.faa	Kouleothrix_aurantiaca_COM-B_89780.faa	Ktedonobacter_racemifer_SOSP1-21_DSM_44963_51284.faa	Nitrolancea_hollandica_Lb_51714.faa	Oscillochloris_trichoides_DG6_90919.faa	Roseiflexus_castenholzii_HLO8_DSM_13941_90343.faa	Roseiflexus_sp._RS-1_63879.faa	SAR202_43-1_thrash_79699.assembled.faa	SAR202_43-2_thrash_79700.assembled.faa	SAR202_43_thrash_79698.assembled.faa	SCGC_AAA240-O15_105398.faa	SCGC_AB-629-P13.faa	Sphaerobacter_thermophilus_64243.faa	Thermoflexus_hugenholtzii_JAD2_48978.faa	Thermogemmatispora_carboxidivorans_PM5_50969.faa	Thermomicrobium_roseum_DSM_5159_88899.faa	Thermorudis_peleae_89201.faa
adenylate_kinase	649904740	0	Ga0133547_1000006311	Ga0133547_1000033616	Ga0133547_1000360922	Ga0133547_10000247138	Ga0133547_1001391523	2540573063	2510830783	643567825	641373070	2603085027	637120061	2556012981	0	2584029210	2602416354	2619695748	648070056	2509063889	2648070531	2735028976	648603225	2520385709	650112208	640896117	640594781	Ga0113587_14819	Ga0113588_106925	Ga0113586_11541	2521612481	2640444338	646436041	2143741608	2561989002	643624354	2576803183
DNA_gyrase_subunit_A	649904059	0	Ga0133547_10000063154	Ga0133547_1000000260	Ga0133547_1000078279	Ga0133547_1000739411	Ga0133547_1000332121	2540575975	2510826846	643567161	641371921	2603084720	637121187	2556014129	2584191571	0	2602416233	2619696010	648070348	2509063559	2648070201	2735030050	648602773	2520386242	650114504	640892491	640594343	Ga0113587_15260	Ga0113588_11291	Ga0113586_110712	0	2640444656	646436735	2143742943	2561985709	643624046	2576803055
small_subunit_ribosomal_protein_S5	649904736	0	Ga0133547_100000638	Ga0133547_1000033620	Ga0133547_1000360926	Ga0133547_10000247142	Ga0133547_1001391519	2540573067	2510830787	643567829	641373066	2603085023	637120057	2556012977	0	2584028781	2602416351	2619695752	648070060	2509063885	2648070527	2735028716	648603229	2520382177	650112212	640896121	640594785	Ga0113587_14823	Ga0113588_106921	Ga0113586_101213	2521612477	2640444342	646436037	2143741604	2561989007	643624358	2576803179
large_subunit_ribosomal_protein_L15	649904738	0	Ga0133547_100000639	Ga0133547_1000033618	Ga0133547_1000360924	Ga0133547_10000247140	Ga0133547_1001391521	2540573065	2510830785	643567827	641373068	2603085025	637120059	2556012979	0	2584028779	2602416352	2619695750	648070058	2509063887	2648070529	2735028714	648603227	0	650112210	640896119	640594783	Ga0113587_14821	Ga0113588_106923	Ga0113586_101215	2521612479	2640444340	646436039	2143741606	2561989005	643624356	2576803181
threonyl-tRNA_synthetase	649903818	Ga0133547_1000099322	Ga0133547_1000024580	Ga0133547_10000004204	Ga0133547_1000087753	Ga0133547_1000126567	Ga0133547_1000647224	2540574791	2510828499	643567337	641371876	2603085143	637120317	2556013206	0	0	2602415994	2619696948	648069803	2509061683	2648068132	2735031215	648610086	2520383715	650112537	640892512	640593741	Ga0113587_15452	Ga0113588_11288	Ga0113586_104223	0	2640444695	646435421	2143741667	2561988347	643624454	2576803338
translation_initiation_factor_IF-3	649903953	Ga0133547_1000099323	Ga0133547_1000024578	Ga0133547_10000004205	Ga0133547_1000087752	Ga0133547_1000126564	Ga0133547_1000647230	2540574792	2510826443	643567984	641371067	2603085229	637120316	2556013205	0	2584028895	2602415995	2619696963	648069802	2509063572	2648070363	2735032816	648603527	2520383506	650114648	640893571	640594646	Ga0113587_1289	Ga0113588_108422	Ga0113586_105030	0	0	646436160	2143743065	2561988012	643624219	2576803473
acetolactate_synthase-1/2/3_large_subunit	649904032	Ga0133547_1000099340	Ga0133547_1000212032	Ga0133547_10000004219	Ga0133547_100234017	Ga0133547_1000024770	Ga0133547_1000332153	2540576128	2510830250	643566082	641370849	2603085368	637120397	2556013321	0	2584027777	0	2619697002	648069640	2509063369	2648067414	2735033330	648601787	2520382566	650112383	640893695	640595576	Ga0113587_15283	Ga0113588_104315	Ga0113586_10039	0	2640444240	646436558	2143743089	2561986607	643624021	2576803350
ketol-acid_reductoisomerase	649904034	Ga0133547_1000099342	Ga0133547_1000212034	Ga0133547_10000004221	Ga0133547_100234015	Ga0133547_1000024772	Ga0133547_1000139663	2540576126	2510830246	643566084	641370851	2603085371	637120395	2556013319	0	2584027779	0	2619697000	648069642	2509063366	2648067411	2735030882	648601785	2520382564	650112385	640893693	640595574	Ga0113587_15281	Ga0113588_104313	Ga0113586_10037	0	2640444238	646436556	2143743091	2561986609	643624019	2576803348
2-isopropylmalate_synthase	649904035	Ga0133547_1000099343	Ga0133547_1000212035	Ga0133547_10000002627	Ga0133547_100234014	Ga0133547_1000024773	Ga0133547_1000139660	2540576123	2510830243	643566085	641370852	2603085372	637120394	2556013318	0	2584027782	0	2619696999	648069643	2509063365	2648067410	2735030880	648601784	2520382631	650112386	640893691	640595573	Ga0113587_15280	Ga0113588_104312	Ga0113586_10036	0	2640444237	646435737	2143743092	2561986610	643625075	2576804166
ribonuclease_J	649905636	Ga0133547_1000099348	0	Ga0133547_10000002128	Ga0133547_1000347839	Ga0133547_1000302423	Ga0133547_1001101911	2540575479	2510826639	643567273	641371667	2603085365	637120004	2556012923	2584191648	2584028251	2602416574	2619697355	648069186	2509063334	2648067380	2735031541	648603283	2520382335	650112885	640896190	640594492	Ga0113587_16015	Ga0113588_10649	Ga0113586_107110	2521612304	2640444671	646435926	2143742038	2561989581	0	0
shikimate_dehydrogenase	649903895	Ga0133547_1000099350	Ga0133547_1000076684	Ga0133547_1000081447	Ga0133547_1001057813	Ga0133547_1000126553	Ga0133547_1000408132	2540573988	2510827667	643566674	641372617	2603084878	637120031	2556012950	0	2584029247	2602415931	2619695778	648069198	2509063390	2648070115	0	648602905	2520385205	650115266	640895533	640595170	Ga0113587_14213	Ga0113588_109743	Ga0113586_10301	2521612339	0	646438253	2143740830	2561989128	643626339	2576801907
DNA_polymerase-3_subunit_delta'	649903959	Ga0133547_100017263	Ga0133547_1000633720	Ga0133547_10000004341	Ga0133547_1004260111	Ga0133547_1000034258	Ga0133547_1001837918	2540574190	2510826762	643567413	641372603	0	637120101	2556013021	2584191950	2584028168	2602416517	2619697072	648069668	2509059500	2648069063	0	648601888	2520384566	650115294	640896382	640597181	Ga0113587_12519	Ga0113588_112327	Ga0113586_106810	0	2640444208	646435631	2143740920	2561986534	643623403	2576803099
regulator_of_sigma_E_protease	649905721	Ga0133547_1000172643	Ga0133547_1000564112	Ga0133547_10000004566	Ga0133547_100079988	Ga0133547_1000167236	Ga0133547_1000119555	2540573237	2510826559	643565397	641374245	2603085437	637119936	2556012852	0	2584028107	2602416008	2619695806	648069172	2509061669	2648068116	2735029101	648604421	2520383731	650113618	640893956	640596205	Ga0113587_1401	Ga0113588_10745	Ga0113586_10173	0	0	646435430	2143742021	2561986709	643624444	2576803347
undecaprenyl_diphosphate_synthase	649904056	Ga0133547_1000172646	Ga0133547_1001245716	Ga0133547_10000004563	Ga0133547_100079985	Ga0133547_1000167239	Ga0133547_1000119552	2540576837	2510826557	643565392	641374240	2603084936	637119939	2556012855	0	2584028104	0	2619695820	648069176	2509058841	2648071495	2735035254	648604424	2520383383	650113620	640896037	640595622	Ga0113587_1585	Ga0113588_10748	Ga0113586_10176	0	2640444134	646436753	2143742922	2561986706	643624392	2576803143
ribosome_recycling_factor	649904057	Ga0133547_1000172647	Ga0133547_1000564115	Ga0133547_10000004562	Ga0133547_100079984	Ga0133547_1000167240	Ga0133547_1000119551	2540576836	2510826556	643565391	641374239	2603084937	637119940	2556012856	0	2584028103	2602416011	2619696515	648069998	2509063914	2648071194	2735035253	648604425	2520383382	650113621	640896036	640595623	Ga0113587_1584	Ga0113588_10749	Ga0113586_10177	0	2640444135	646436752	2143742923	2561986705	643624391	2576803144
elongation_factor_Ts	649906847	Ga0133547_1000172649	Ga0133547_1000564117	Ga0133547_10000004560	Ga0133547_100079982	Ga0133547_1000167241	Ga0133547_1000119549	2540576834	2510826554	643565389	641374237	2603084939	637119942	2556012858	0	2584028101	2602416012	2619696517	648069996	2509063916	2648071196	2735035040	648604427	2520383380	650113623	640896034	640595625	Ga0113587_1582	0	Ga0113586_10179	0	2640444136	646436750	2143742925	2561986703	643624389	2576803146
preprotein_translocase_subunit_SecF	649905397	Ga0133547_1000187318	Ga0133547_1000020276	Ga0133547_10000002225	Ga0133547_1000173613	Ga0133547_1000326922	Ga0133547_10000256100	2540572852	2510827314	643565368	641373708	2603085235	637119899	2556012816	0	0	2602416373	2619695847	648070445	2509061947	2648068667	2735032548	648604689	2520386238	650113568	640895442	640597574	Ga0113587_167102	Ga0113588_11114	Ga0113586_10648	2521612916	2640444528	646436741	2143740581	0	643624043	2576803051
Preprotein_translocase_subunit_SecD/Preprotein_translocase_subunit_SecD	649905396	Ga0133547_1000187319	Ga0133547_1000020275	Ga0133547_10000002224	Ga0133547_1000173612	Ga0133547_1000326923	Ga0133547_10000256101	2540572851	2510827313	643565367	641373709	2603085233	637119900	2556012817	0	0	2602416374	2619695846	648070446	2509061948	2648068666	2735032549	648604688	2520386239	650113566	640895443	640597573	Ga0113587_167101	Ga0113588_11113	Ga0113586_10647	2521612915	2640444527	646436740	2143740582	2561985911	643624044	2576803052
acyl_carrier_protein	649905785	Ga0133547_100022925	0	Ga0133547_1000004571	Ga0133547_1000347837	Ga0133547_1000302427	Ga0133547_1001101918	2540574925	2510826407	643565154	641374087	2603085391	637120841	2556013698	2584191562	2584028443	2602416593	2619696488	648069276	2509059460	2648071747	2735034539	648604886	2520383797	650112121	640895375	640594598	Ga0113587_16013	Ga0113588_10647	Ga0113586_107112	2521612302	2640444506	646435344	2143741145	2561989227	643625003	2576802186
N_utilization_substance_protein_B	649905181	Ga0133547_100022926	0	Ga0133547_1000004572	Ga0133547_1000347836	Ga0133547_1000302428	Ga0133547_1001101919	2540574273	2510826408	643565153	641374088	2603085519	637120840	2556013697	2584191561	2584028442	2602415973	2619696487	648069275	2509059459	2648071748	2735034538	648604885	2520383798	650112120	640895374	640594599	Ga0113587_16012	Ga0113588_10646	Ga0113586_107113	2521612301	2640444507	646435343	2143741458	2561989226	643625004	2576802187
ATP-dependent_DNA_helicase_RecG	649905247	Ga0133547_100024759	Ga0133547_10000245108	Ga0133547_10000002527	0	Ga0133547_10000104119	Ga0133547_1002363310	2540576305	2510829670	643568447	641370948	2603084826	637120830	2556013686	2584191959	2584029233	2602415863	2619697258	648069917	2509058962	2648069693	2735031711	648604873	2520383879	650114815	640892762	640597113	Ga0113587_14522	Ga0113588_100110	Ga0113586_116831	0	2640444327	646436919	2143740316	2561985849	643623484	2576804027
BirA_family_transcriptional_regulator	649905615	Ga0133547_1000363017	Ga0133547_1000482612	Ga0133547_10000103112	Ga0133547_1000173660	Ga0133547_1000302437	Ga0133547_100053023	2540574865	2510824991	643568048	641371165	0	637120413	2556013338	0	2584028099	2602416748	2619697020	648069825	2509062212	2648069671	2735030456	648601865	2520384531	650114353	640895779	640597639	Ga0113587_16784	Ga0113588_10656	Ga0113586_109813	0	2640444312	646435795	2143740390	2561986590	643623434	2576802999
pyrroline-5-carboxylate_reductase	649905349	Ga0133547_1000363019	Ga0133547_1000020297	Ga0133547_10000060156	Ga0133547_1000173658	Ga0133547_1002709815	Ga0133547_10000256129	2540576399	2510828241	643567769	641372919	2603085747	637119760	2556012761	0	2584028980	0	2619695580	648070120	2509062427	2648071016	2735029957	648609866	2520386186	650113367	640893286	640594015	Ga0113587_16786	Ga0113588_10653	Ga0113586_109810	2521611981	2640444555	646438218	2143741730	0	643626324	2576803726
16S_rRNA_(cytosine1402-N4)-methyltransferase	649906064	Ga0133547_1000363025	Ga0133547_1000020290	Ga0133547_10000060147	Ga0133547_1000173652	Ga0133547_1000326931	Ga0133547_10000256110	2540576538	2510828756	643567665	641371443	2603084901	637119908	2556012824	0	2584027638	0	2619695566	648070207	2509062382	2648069493	2735031200	648605285	0	650114838	640893237	640597374	Ga0113587_16794	Ga0113588_10913	Ga0113586_10981	2521611974	2640444524	646437009	2143740845	2561985315	643623456	2576804045
GTP-binding_protein	649904062	Ga0133547_1000363029	Ga0133547_1000024550	Ga0133547_10000002280	Ga0133547_1000078210	Ga0133547_100132544	Ga0133547_100002563	2540574418	2510828666	643568558	641373788	2603086045	637120956	2556013824	0	2584028236	0	2619696271	648069087	2509062431	2648071010	2735032084	648605446	2520382883	650113742	640895644	640595748	Ga0113587_1462	Ga0113588_106950	Ga0113586_103115	0	2640444228	646436276	2143742174	2561985429	643624146	2576802988
transcriptional_antiterminator_NusG	649905624	Ga0133547_100042801	Ga0133547_10000063182	Ga0133547_10000002538	Ga0133547_100089219	Ga0133547_1000034297	0	2540574184	2510829390	643566319	641372860	2603084208	637120558	2556013455	0	2584028297	2602415766	2619696648	648069312	2509058782	2648071440	2735031726	648605836	2520386133	650115226	640896425	640596923	0	Ga0113588_10053	Ga0113586_10855	2521612673	2640444252	646436615	2143741710	2561985374	643624073	2576803648
large_subunit_ribosomal_protein_L11	649905623	Ga0133547_100042802	Ga0133547_10000063183	Ga0133547_10000002537	Ga0133547_1000892111	Ga0133547_1000034298	Ga0133547_100167326	2540574185	2510829391	643566318	641372861	2603084207	637120557	2556013454	0	2584028296	2602415765	2619696649	648069313	2509058783	2648071441	2735031725	648605837	2520386134	650115225	640896424	640596924	0	Ga0113588_10054	Ga0113586_10854	2521612672	2640444253	646436614	2143741712	2561985375	643624074	2576803647
tryptophanyl-tRNA_synthetase	649903808	Ga0133547_1000428021	Ga0133547_1000006359	Ga0133547_1000036096	Ga0133547_1000196838	Ga0133547_10000104117	Ga0133547_100236338	2540575801	2510829452	643566955	641372090	2603085041	637120905	2556013770	0	2584029242	2602415952	2619696316	648070004	2509058887	2648071538	2735029632	648601578	2520384794	650113053	640894290	640595065	Ga0113587_15919	Ga0113588_107865	Ga0113586_117241	0	0	646438183	2143740446	2561988082	643625834	2576801563
large_subunit_ribosomal_protein_L1	649905622	Ga0133547_100042803	Ga0133547_10000063184	Ga0133547_10000002536	Ga0133547_1000892112	Ga0133547_1000034299	Ga0133547_100167325	2540574186	2510829392	643566317	641372862	2603084206	637120556	2556013453	0	2584028295	2602415764	2619696650	648069314	2509058784	2648071442	2735031724	648605838	2520386135	650115224	640896423	640596925	0	Ga0113588_10055	Ga0113586_10853	2521612671	2640444254	646436613	2143741713	2561985376	643624075	2576803646
phosphoribosylformimino-5-aminoimidazole_carboxamide_ribotide_isomerase	649906104	Ga0133547_1000428038	Ga0133547_10000063219	Ga0133547_10000002204	Ga0133547_1000039075	Ga0133547_1002884410	Ga0133547_1000663511	2540576108	2510828980	643568395	641371029	2603085291	637120893	2556013756	2584191762	2584028408	0	2619696077	648070114	2509058820	2648071473	2735036020	648600831	2520385769	650114908	640895041	640596784	Ga0113587_15244	Ga0113588_104513	Ga0113586_10403	0	2640444665	646435903	2143740547	2561987270	643623581	2576802820
large_subunit_ribosomal_protein_L10	649905621	Ga0133547_100042804	Ga0133547_10000063185	Ga0133547_10000002535	Ga0133547_1000892113	Ga0133547_10000342100	Ga0133547_100167324	2540574188	2510829393	643566316	641372863	2603084205	637120555	2556013452	0	2584028293	2602415763	2619696651	648069315	2509058804	2648071457	2735031723	648605840	2520386136	650115223	640896422	640596926	0	Ga0113588_10056	Ga0113586_10851	2521612670	2640444255	646436612	2143741714	2561985377	643624076	2576803645
large_subunit_ribosomal_protein_L7/L12	649905620	Ga0133547_100042805	Ga0133547_10000063186	Ga0133547_10000002534	Ga0133547_1000892114	Ga0133547_10000342101	Ga0133547_100167323	2540574189	2510829394	643566315	641372864	2603084204	637120554	2556013451	0	2584028292	2602415762	2619696652	648069316	2509058805	2648071458	2735031722	648605841	2520386137	650115222	640896421	640596927	0	Ga0113588_10057	0	2521612669	2640444256	646436611	2143740312	2561985378	643624077	2576803644
histidyl-tRNA_synthetase	649905495	Ga0133547_1000487225	Ga0133547_100033186	Ga0133547_10000045184	Ga0133547_100212447	Ga0133547_100138012	Ga0133547_100240931	2540572681	2510830595	643565157	641373622	2603084338	637119576	2556012559	2584191628	0	2602416498	2619696012	648070346	2509061055	2648067734	2735032786	648602777	2520383262	650113523	640892286	640598153	Ga0113587_1483	Ga0113588_106939	Ga0113586_10314	0	2640444303	646435442	2143742956	2561985706	643624430	2576803039
large_subunit_ribosomal_protein_L23	649904721	Ga0133547_1000487237	Ga0133547_100023218	Ga0133547_1000033634	Ga0133547_100361558	Ga0133547_10000247157	Ga0133547_100139155	2540573082	2510830801	643567844	641373051	2603084483	637120042	2556012962	0	0	0	2619695767	648070075	2509063870	2648070513	2735032121	648603244	2520382192	650112226	640896136	640594800	Ga0113587_14838	Ga0113588_10696	Ga0113586_10905	2521612462	2640444356	646436022	2143741588	2561989022	643624372	2576803164
large_subunit_ribosomal_protein_L6	649904734	Ga0133547_1000487250	Ga0133547_100000636	Ga0133547_1000033622	Ga0133547_1000360928	Ga0133547_10000247144	Ga0133547_1001391517	2540573069	2510830789	643567831	641373064	2603085021	637120055	2556012975	0	0	2602416349	2619695754	648070062	2509063883	2648070525	2735028718	648603231	2520382179	650112214	640896123	640594787	Ga0113587_14825	Ga0113588_106919	Ga0113586_101211	2521612475	2640444344	646436035	2143741602	2561989009	643624360	2576803177
NAD(P)H-hydrate_epimerase	649905775	Ga0133547_1000638826	Ga0133547_10000063148	Ga0133547_10000004466	Ga0133547_1000452111	Ga0133547_1000167222	Ga0133547_1000456825	2540573129	2510827553	643568058	641371158	2603084401	637119993	2556012912	0	2584028368	0	2619696286	648069226	2509063086	2648069325	0	648605086	2520384347	650114399	640893657	640597005	Ga0113587_14061	Ga0113588_102821	Ga0113586_10155	2521612151	2640444192	646436178	2143740704	2561988969	643624207	2576803462
small_subunit_ribosomal_protein_S9	649904750	Ga0133547_1000638828	Ga0133547_1000006322	Ga0133547_100003364	Ga0133547_1000360912	Ga0133547_10000247128	Ga0133547_1001391532	2540573053	2510830774	643567815	641373080	2603085036	637120072	2556012992	0	2584029212	2602416364	2619695737	648070045	2509063900	2648070541	2735028701	648603215	2520384603	650112200	640896107	640594771	Ga0113587_1488	Ga0113588_106936	0	2521612491	2640444328	646436052	2143741618	2561988991	643624343	2576803194
large_subunit_ribosomal_protein_L13	649904749	Ga0133547_1000638829	Ga0133547_1000006321	Ga0133547_100003365	Ga0133547_1000360913	Ga0133547_10000247129	Ga0133547_1001391531	2540573054	2510830775	643567816	641373079	2603085035	637120071	2556012991	0	2584028832	2602416363	2619695738	648070046	2509063899	2648070540	2735028702	648603216	2520384604	650112201	640896108	640594772	Ga0113587_1489	Ga0113588_106935	Ga0113586_115411	2521612490	2640444329	646436051	2143741617	2561988992	643624344	2576803193
tRNA_pseudouridine38-40_synthase	649904748	Ga0133547_1000638830	Ga0133547_1000006320	Ga0133547_100003366	Ga0133547_1000360914	Ga0133547_10000247130	Ga0133547_1001391530	2540573055	2510830776	643567817	641373078	2603085034	637120070	2556012990	0	2584028831	2602416362	2619695739	648070047	2509063898	2648070539	2735028703	648603217	2520384605	650112202	640896109	640594773	Ga0113587_14810	Ga0113588_106934	Ga0113586_115410	2521612489	2640444330	646436050	2143741616	2561988993	643624345	2576803192
large_subunit_ribosomal_protein_L17	649904747	Ga0133547_1000638831	Ga0133547_1000006319	Ga0133547_100003367	Ga0133547_1000360915	Ga0133547_10000247131	Ga0133547_1001391529	2540573056	2510830777	643567818	641373077	2603085033	637120069	2556012989	0	2584029203	2602416361	2619695740	648070048	2509063897	2648070538	2735028704	0	2520384606	650112203	640896110	640594774	Ga0113587_14811	Ga0113588_106933	Ga0113586_11549	2521612488	2640444331	646436049	2143741615	0	643624346	2576803191
DNA-directed_RNA_polymerase_subunit_alpha	649904746	Ga0133547_1000638832	Ga0133547_1000006318	Ga0133547_100003368	Ga0133547_1000360916	Ga0133547_10000247132	Ga0133547_1001391528	2540573057	2510830778	643567819	641373076	2603085032	637120068	2556012988	0	2584029204	2602416360	2619695741	648070049	2509063896	2648070537	2735028705	648603219	0	650112204	640896111	640594775	Ga0113587_14812	Ga0113588_106932	Ga0113586_11548	2521612487	2640444332	646436048	2143741614	2561988995	643624347	2576803190
small_subunit_ribosomal_protein_S4	649904745	Ga0133547_1000638833	Ga0133547_1000006317	Ga0133547_100003369	Ga0133547_1000360917	Ga0133547_10000247133	Ga0133547_1001391527	2540573058	2510830779	643567820	641373075	2603085031	637120067	2556012987	0	2584029205	2602416359	2619695742	648070050	2509063895	2648070536	2735028706	648603220	2520383615	650112205	640896112	640594776	Ga0113587_14813	Ga0113588_106931	Ga0113586_11547	2521612486	2640444333	646436047	2143741613	2561988996	643624348	2576803189
small_subunit_ribosomal_protein_S11	649904744	Ga0133547_1000638834	Ga0133547_1000006316	0	Ga0133547_1000360918	Ga0133547_10000247134	Ga0133547_1001391526	2540573059	2510830780	643567821	641373074	2603085030	637120066	2556012986	0	2584029206	2602416358	2619695743	648070051	2509063893	2648070535	2735028707	648603221	0	650112206	640896113	640594777	Ga0113587_14814	Ga0113588_106930	Ga0113586_11546	2521612485	2640444334	646436046	2143741612	2561988997	643624349	2576803188
small_subunit_ribosomal_protein_S13	649904743	Ga0133547_1000638835	Ga0133547_1000006315	Ga0133547_1000033612	Ga0133547_1000360919	Ga0133547_10000247135	Ga0133547_1001391525	2540573060	2510830781	643567822	641373073	2603085029	637120065	2556012985	0	2584029207	2602416357	2619695744	648070052	2509063892	2648070534	2735028708	648603222	2520385712	650112207	640896114	640594778	Ga0113587_14815	Ga0113588_106929	Ga0113586_11545	2521612484	2640444335	646436045	2143741611	2561988998	643624350	2576803187
ATP-dependent_Clp_protease	649905381	Ga0133547_1000900721	Ga0133547_1000331831	Ga0133547_10000336123	Ga0133547_100426013	Ga0133547_1000326914	Ga0133547_1000025686	2540573372	2510826571	643566997	641372200	2603085792	637120274	2556013162	0	0	0	2619696864	648069659	2509062704	2648070321	2735034075	648602868	2520382607	650112712	640893614	640597255	Ga0113587_16117	Ga0113588_10062	Ga0113586_11166	2521611972	2640444361	646436392	2143741268	2561989297	643624589	2576803789
pyridoxal_5'-phosphate_synthase_pdxS_subunit	649903865	Ga0133547_1000920813	Ga0133547_1000006396	Ga0133547_10000004187	Ga0133547_1000087768	Ga0133547_10000342108	Ga0133547_100010772	2540573341	2510830331	643567758	641372908	2603085658	637119946	2556012862	0	0	0	2619696513	648069181	2509062682	2648070594	2735033011	648605791	2520382937	650114645	640895835	640596832	Ga0113587_10823	Ga0113588_104351	Ga0113586_112121	2521612330	2640444489	646437227	2143741168	2561989600	643623427	2576802882
5'-phosphate_synthase_pdxT_subunit	649903866	Ga0133547_1000920814	Ga0133547_1000006397	Ga0133547_10000004186	Ga0133547_1000087767	Ga0133547_10000342109	Ga0133547_100010773	2540574245	2510830332	643567759	641372909	2603085657	637120163	2556013087	0	0	2602415741	2619696785	648069720	2509062681	2648070595	2735033012	648605790	2520382938	650114644	640895834	640596831	Ga0113587_10822	Ga0113588_104352	Ga0113586_112120	2521612331	2640444488	0	2143741167	2561989599	643623426	2576802881
threonine_synthase	649904200	Ga0133547_1000920822	Ga0133547_1000212044	Ga0133547_1000029773	0	0	Ga0133547_1001673218	2540575066	2510826221	643566672	641372620	2603084271	637120768	2556013597	2584191790	2584028070	2602416620	2619696695	648069941	2509063432	2648069421	2735032275	648601782	2520382708	650112948	640895307	640596671	Ga0113587_15289	Ga0113588_104320	Ga0113586_113012	2521612658	0	646436459	2143742762	2561986613	643624639	2576803838
pantetheine-phosphate_adenylyltransferase	649905248	Ga0133547_1001211813	Ga0133547_1000024561	Ga0133547_10000045146	Ga0133547_100045213	Ga0133547_100012628	Ga0133547_1000039638	2540575045	2510830772	643567813	641373082	2603084827	637119757	2556012758	0	2584029174	0	2619697397	648070122	2509059448	2648071759	2735029455	648604879	2520383807	650112198	640893946	640596214	Ga0113587_12829	Ga0113588_10999	Ga0113586_10508	0	2640444371	646436899	2143740317	2561989220	643623497	2576804014
3-isopropylmalate_dehydrogenase	649904040	Ga0133547_100155325	Ga0133547_1000212018	Ga0133547_10000002624	Ga0133547_1000196831	Ga0133547_1000024777	Ga0133547_1000139657	2540575843	2510829041	643565451	641370726	2603086269	637120390	2556013314	0	2584027788	2602416081	2619696995	648069647	2509063357	2648067402	0	648604212	2520382634	650113156	640893684	640595566	Ga0113587_15276	Ga0113588_10438	Ga0113586_10032	2521612141	2640444218	646435740	2143743097	2561986344	643625078	2576804163
